# Supplementary material for: Structure of amyloid-β (20-34) with Alzheimer’s-associated isomerization at Asp23 reveals a distinct protofilament interface
Source: Nat Commun. 2019 Jul 26;10:3357. doi: 10.1038/s41467-019-11183-z (PMC6659688; doi:10.1038/s41467-019-11183-z)
Supplement: Supplementary file 4 — Source Data [file 41467_2019_11183_MOESM4_ESM.xlsx]

## Sheet: Fig.1c
Figure 1c data:	Values: Absorbance at 340 nm
Time (hours)	Amyloid-β 20-34			Amyloid-β 20-34, isoAsp23			Amyloid-β 20-34, Asp23Asn			Buffer background
0	0.148	0.146	0.147	0.148	0.146	0.147	0.153	0.146	0.146	0.136	0.135	0.135
0.25	0.155	0.148	0.15	0.154	0.151	0.148	0.187	0.165	0.16	0.135	0.136	0.135
0.5	0.157	0.151	0.154	0.155	0.154	0.148	0.214	0.2	0.197	0.136	0.134	0.134
0.75	0.154	0.151	0.153	0.166	0.165	0.16	0.26	0.201	0.199	0.136	0.134	0.135
1	0.156	0.151	0.153	0.169	0.169	0.165	0.332	0.219	0.226	0.136	0.133	0.135
1.25	0.154	0.15	0.153	0.173	0.174	0.17	0.615	0.275	0.258	0.136	0.133	0.135
1.5	0.156	0.15	0.153	0.177	0.179	0.175	0.744	0.281	0.257	0.136	0.133	0.135
1.75	0.154	0.15	0.153	0.182	0.185	0.182	0.858	0.577	0.588	0.136	0.133	0.136
2	0.154	0.149	0.153	0.188	0.19	0.187	0.857	0.78	0.772	0.135	0.133	0.136
2.25	0.154	0.149	0.153	0.198	0.201	0.195	0.881	0.835	0.824	0.135	0.133	0.136
2.5	0.154	0.149	0.153	0.206	0.211	0.202	0.864	0.824	0.81	0.135	0.133	0.136
2.75	0.154	0.149	0.153	0.215	0.221	0.211	0.886	0.837	0.83	0.135	0.133	0.136
3	0.154	0.149	0.153	0.229	0.235	0.22	0.867	0.829	0.821	0.135	0.133	0.136
3.25	0.154	0.149	0.153	0.234	0.238	0.224	0.874	0.836	0.831	0.135	0.133	0.136
3.5	0.154	0.149	0.153	0.243	0.246	0.229	0.87	0.826	0.808	0.135	0.133	0.136
3.75	0.154	0.149	0.153	0.255	0.256	0.239	0.891	0.845	0.834	0.135	0.133	0.136
4	0.153	0.149	0.153	0.272	0.267	0.255	0.884	0.829	0.824	0.135	0.133	0.136
4.25	0.154	0.149	0.153	0.27	0.27	0.25	0.885	0.831	0.825	0.135	0.135	0.136
4.5	0.153	0.149	0.153	0.278	0.277	0.259	0.879	0.824	0.825	0.135	0.133	0.135
4.75	0.154	0.149	0.153	0.287	0.284	0.265	0.897	0.826	0.814	0.135	0.133	0.135
5	0.153	0.149	0.153	0.298	0.302	0.275	0.885	0.815	0.815	0.135	0.135	0.135
5.25	0.154	0.149	0.153	0.305	0.328	0.274	0.899	0.827	0.817	0.135	0.134	0.135
5.5	0.153	0.149	0.153	0.316	0.367	0.286	0.883	0.814	0.82	0.135	0.133	0.135
5.75	0.154	0.149	0.153	0.324	0.421	0.291	0.903	0.823	0.82	0.138	0.133	0.135
6	0.153	0.149	0.153	0.329	0.477	0.294	0.892	0.809	0.81	0.141	0.133	0.135
6.25	0.154	0.149	0.153	0.349	0.531	0.305	0.899	0.822	0.821	0.135	0.133	0.135
6.5	0.153	0.149	0.153	0.367	0.586	0.321	0.904	0.813	0.808	0.135	0.133	0.135
6.75	0.154	0.149	0.153	0.383	0.639	0.329	0.904	0.822	0.82	0.135	0.133	0.135
7	0.153	0.149	0.153	0.397	0.669	0.346	0.894	0.823	0.816	0.135	0.133	0.135
7.25	0.154	0.149	0.153	0.41	0.73	0.358	0.909	0.819	0.803	0.135	0.133	0.135
7.5	0.153	0.149	0.153	0.421	0.774	0.38	0.896	0.818	0.805	0.137	0.133	0.135
7.75	0.154	0.149	0.153	0.432	0.821	0.397	0.905	0.819	0.815	0.135	0.133	0.135
8	0.153	0.149	0.153	0.437	0.819	0.411	0.895	0.816	0.815	0.135	0.132	0.135
8.25	0.154	0.149	0.153	0.453	0.847	0.428	0.914	0.826	0.81	0.14	0.135	0.135
8.5	0.154	0.149	0.153	0.461	0.854	0.436	0.901	0.817	0.814	0.135	0.133	0.135
8.75	0.154	0.149	0.153	0.469	0.865	0.454	0.908	0.824	0.817	0.135	0.136	0.135
9	0.153	0.149	0.153	0.473	0.87	0.465	0.901	0.82	0.809	0.137	0.138	0.135
9.25	0.154	0.149	0.153	0.483	0.883	0.48	0.907	0.826	0.811	0.136	0.133	0.135
9.5	0.153	0.148	0.153	0.488	0.881	0.485	0.897	0.816	0.803	0.135	0.132	0.135
9.75	0.154	0.149	0.153	0.506	0.899	0.499	0.912	0.818	0.81	0.135	0.132	0.135
10	0.153	0.148	0.153	0.507	0.886	0.51	0.899	0.812	0.81	0.135	0.132	0.135
10.25	0.154	0.149	0.153	0.516	0.912	0.521	0.909	0.824	0.817	0.135	0.133	0.135
10.5	0.153	0.148	0.153	0.517	0.901	0.528	0.891	0.817	0.815	0.135	0.132	0.135
10.75	0.154	0.149	0.153	0.529	0.921	0.545	0.908	0.82	0.814	0.135	0.132	0.135
11	0.153	0.148	0.153	0.526	0.912	0.551	0.901	0.813	0.81	0.135	0.132	0.135
11.25	0.154	0.149	0.153	0.539	0.93	0.562	0.91	0.824	0.813	0.135	0.134	0.135
11.5	0.153	0.148	0.153	0.545	0.928	0.567	0.904	0.809	0.806	0.135	0.132	0.135
11.75	0.154	0.149	0.153	0.551	0.938	0.578	0.909	0.817	0.812	0.135	0.132	0.135
12	0.153	0.148	0.153	0.557	0.927	0.586	0.889	0.816	0.807	0.135	0.132	0.135
12.25	0.154	0.149	0.153	0.574	0.943	0.602	0.909	0.815	0.813	0.135	0.132	0.135
12.5	0.153	0.148	0.153	0.57	0.924	0.608	0.898	0.815	0.807	0.135	0.132	0.135
12.75	0.154	0.149	0.153	0.588	0.948	0.622	0.911	0.823	0.818	0.135	0.132	0.135
13	0.153	0.148	0.153	0.588	0.942	0.631	0.896	0.813	0.812	0.135	0.133	0.135
13.25	0.154	0.149	0.153	0.602	0.952	0.654	0.905	0.817	0.814	0.135	0.132	0.135
13.5	0.153	0.148	0.153	0.604	0.942	0.659	0.899	0.815	0.811	0.135	0.136	0.135
13.75	0.154	0.149	0.153	0.622	0.962	0.683	0.91	0.818	0.813	0.135	0.132	0.135
14	0.153	0.148	0.153	0.631	0.948	0.693	0.894	0.818	0.798	0.136	0.132	0.135
14.25	0.154	0.149	0.153	0.651	0.96	0.715	0.909	0.82	0.811	0.135	0.132	0.135
14.5	0.153	0.148	0.153	0.65	0.947	0.725	0.892	0.808	0.806	0.135	0.132	0.135
14.75	0.154	0.149	0.153	0.671	0.968	0.746	0.901	0.81	0.814	0.135	0.132	0.135
15	0.153	0.148	0.153	0.673	0.949	0.755	0.891	0.808	0.808	0.135	0.132	0.135
15.25	0.154	0.149	0.153	0.694	0.976	0.787	0.905	0.817	0.817	0.135	0.132	0.135
15.5	0.153	0.148	0.153	0.704	0.959	0.789	0.889	0.811	0.812	0.135	0.132	0.135
15.75	0.154	0.149	0.153	0.732	0.978	0.819	0.912	0.821	0.806	0.135	0.133	0.135
16	0.153	0.148	0.153	0.746	0.962	0.833	0.894	0.81	0.802	0.135	0.132	0.135
16.25	0.154	0.149	0.153	0.768	0.978	0.859	0.906	0.82	0.812	0.137	0.133	0.135
16.5	0.153	0.148	0.153	0.78	0.96	0.866	0.895	0.809	0.808	0.135	0.132	0.135
16.75	0.154	0.149	0.153	0.813	0.989	0.891	0.91	0.821	0.81	0.135	0.132	0.135
17	0.153	0.148	0.153	0.831	0.985	0.9	0.888	0.815	0.811	0.135	0.132	0.135
17.25	0.154	0.149	0.153	0.863	1.003	0.918	0.902	0.822	0.809	0.135	0.132	0.135
17.5	0.153	0.148	0.153	0.886	0.969	0.924	0.895	0.809	0.806	0.135	0.132	0.135
17.75	0.154	0.149	0.153	0.925	0.985	0.941	0.902	0.814	0.814	0.135	0.132	0.135
18	0.153	0.148	0.153	0.942	0.967	0.941	0.897	0.817	0.802	0.135	0.134	0.135
18.25	0.154	0.149	0.153	0.968	0.992	0.958	0.907	0.819	0.814	0.135	0.132	0.135
18.5	0.153	0.148	0.153	0.984	0.986	0.95	0.893	0.805	0.802	0.135	0.132	0.135
18.75	0.154	0.149	0.153	1.003	1.002	0.961	0.901	0.806	0.807	0.135	0.132	0.135
19	0.153	0.148	0.153	1.001	1.01	0.963	0.9	0.806	0.8	0.135	0.135	0.135
19.25	0.154	0.149	0.153	0.999	1.013	0.974	0.905	0.809	0.812	0.135	0.133	0.135
19.5	0.153	0.148	0.153	0.981	1.005	0.97	0.892	0.811	0.801	0.135	0.132	0.135
19.75	0.154	0.149	0.153	1.001	1.025	0.982	0.909	0.814	0.812	0.135	0.132	0.135
20	0.153	0.148	0.153	0.981	1.029	0.967	0.894	0.805	0.799	0.134	0.134	0.135
20.25	0.154	0.149	0.153	0.994	1.049	0.978	0.9	0.811	0.811	0.143	0.132	0.135
20.5	0.153	0.148	0.153	0.982	1.027	0.956	0.898	0.808	0.807	0.135	0.132	0.135

## Sheet: Fig. 1d
Figure 1d data:
	Values: Absorbance at 340 nm
Time (hours)	Amyloid-β 20-34				Amyloid-β 20-34 + Amyloid-β 20-34 seeds			Amyloid-β 20-34 + Amyloid-β 20-34, isoAsp23 seeds			Amyloid-β 20-34 + Amyloid-β 20-34, Asp23Asn seeds		Buffer background	Buffer background	Buffer background
0	0.113	0.111	0.112	0.119	0.115	0.113	0.131	0.133	0.131	0.141	0.143	0.141	0.105	0.108	0.108
0.249997	0.116	0.114	0.115	0.12	0.12	0.117	0.13	0.132	0.132	0.137	0.142	0.142	0.105	0.107	0.106
0.499997	0.119	0.117	0.121	0.191	0.233	0.274	0.133	0.132	0.132	0.14	0.146	0.146	0.105	0.107	0.106
0.749997	0.119	0.117	0.12	0.431	0.493	0.548	0.134	0.136	0.138	0.142	0.146	0.147	0.105	0.109	0.106
0.999997	0.119	0.116	0.12	0.636	0.685	0.709	0.222	0.135	0.397	0.142	0.146	0.147	0.106	0.108	0.106
1.25	0.119	0.117	0.119	0.742	0.777	0.784	0.588	0.25	0.669	0.142	0.147	0.167	0.105	0.108	0.106
1.5	0.119	0.117	0.12	0.794	0.82	0.831	0.775	0.593	0.873	0.214	0.147	0.497	0.105	0.108	0.106
1.75	0.119	0.12	0.119	0.843	0.848	0.866	0.879	0.826	0.9	0.429	0.148	0.758	0.105	0.11	0.106
2	0.118	0.119	0.12	0.915	0.891	0.932	0.959	0.998	0.953	0.706	0.15	0.904	0.105	0.108	0.106
2.25	0.118	0.12	0.119	0.964	0.918	0.972	1.013	1.032	1.01	0.838	0.456	0.973	0.105	0.108	0.106
2.5	0.118	0.12	0.12	1.029	0.943	0.996	1.03	1.089	1.03	0.968	0.746	1.03	0.105	0.108	0.106
2.75	0.118	0.119	0.12	1.069	0.978	1.043	1.079	1.129	1.055	1.001	0.831	1.043	0.105	0.107	0.106
3	0.119	0.119	0.121	1.117	1.021	1.077	1.123	1.166	1.07	1.044	0.899	1.077	0.105	0.108	0.106
3.25	0.118	0.12	0.12	1.142	1.05	1.103	1.162	1.193	1.089	1.064	0.919	1.085	0.105	0.108	0.106
3.5	0.118	0.12	0.14	1.189	1.087	1.162	1.193	1.192	1.111	1.064	0.939	1.119	0.105	0.107	0.106
3.75	0.118	0.12	0.527	1.22	1.115	1.189	1.216	1.252	1.135	1.121	0.969	1.149	0.105	0.107	0.107
4	0.118	0.119	0.81	1.243	1.192	1.219	1.265	1.252	1.145	1.127	0.977	1.158	0.105	0.107	0.106
4.25	0.117	0.12	0.851	1.269	1.214	1.245	1.286	1.27	1.161	1.16	1.03	1.173	0.105	0.109	0.106
4.5	0.118	0.119	0.91	1.28	1.221	1.253	1.34	1.287	1.171	1.177	1.054	1.194	0.105	0.108	0.106
4.75	0.119	0.119	0.943	1.294	1.242	1.285	1.354	1.295	1.192	1.218	1.061	1.203	0.105	0.107	0.106
5	0.118	0.119	0.963	1.304	1.301	1.304	1.373	1.315	1.233	1.262	1.116	1.23	0.105	0.107	0.106
5.25	0.118	0.12	1.024	1.312	1.297	1.308	1.39	1.331	1.229	1.304	1.128	1.285	0.105	0.107	0.106
5.5	0.118	0.119	1.057	1.321	1.307	1.323	1.393	1.347	1.261	1.326	1.14	1.308	0.105	0.108	0.106
5.75	0.119	0.12	1.082	1.328	1.319	1.343	1.407	1.373	1.279	1.34	1.164	1.321	0.105	0.107	0.106
6	0.274	0.119	1.106	1.337	1.335	1.362	1.421	1.377	1.297	1.354	1.191	1.338	0.105	0.109	0.106
6.25	0.733	0.12	1.119	1.353	1.35	1.385	1.435	1.395	1.287	1.374	1.272	1.351	0.105	0.108	0.106
6.5	0.995	0.12	1.152	1.358	1.347	1.389	1.438	1.396	1.309	1.371	1.294	1.357	0.105	0.108	0.106
6.75	1.079	0.12	1.178	1.364	1.356	1.389	1.445	1.416	1.308	1.378	1.313	1.374	0.105	0.107	0.106
7	1.142	0.119	1.219	1.368	1.365	1.394	1.437	1.422	1.305	1.398	1.319	1.371	0.105	0.109	0.106
7.25	1.159	0.12	1.223	1.379	1.38	1.404	1.463	1.439	1.33	1.411	1.33	1.396	0.105	0.109	0.106
7.5	1.189	0.119	1.251	1.391	1.391	1.413	1.473	1.451	1.335	1.422	1.354	1.398	0.105	0.107	0.106
7.75	1.224	0.12	1.259	1.395	1.397	1.427	1.471	1.448	1.344	1.419	1.367	1.403	0.105	0.108	0.106
8	1.247	0.119	1.289	1.391	1.399	1.426	1.475	1.452	1.351	1.436	1.369	1.409	0.105	0.108	0.106
8.25	1.303	0.12	1.296	1.404	1.41	1.437	1.484	1.47	1.364	1.44	1.381	1.417	0.105	0.108	0.106
8.5	1.328	0.119	1.317	1.416	1.431	1.442	1.497	1.478	1.377	1.459	1.396	1.431	0.105	0.108	0.106
8.75	1.352	0.12	1.33	1.41	1.423	1.451	1.506	1.476	1.374	1.462	1.398	1.432	0.105	0.108	0.106
9	1.384	0.12	1.341	1.42	1.431	1.458	1.508	1.48	1.381	1.462	1.398	1.431	0.105	0.107	0.107
9.25	1.356	0.119	1.353	1.443	1.452	1.47	1.522	1.502	1.399	1.471	1.432	1.454	0.105	0.107	0.106
9.5	1.405	0.12	1.359	1.436	1.445	1.467	1.525	1.502	1.404	1.475	1.42	1.455	0.105	0.107	0.106
9.75	1.406	0.12	1.372	1.44	1.452	1.486	1.522	1.507	1.407	1.483	1.421	1.456	0.105	0.107	0.106
10	1.399	0.119	1.389	1.453	1.464	1.481	1.543	1.519	1.426	1.501	1.444	1.483	0.105	0.108	0.106
10.25	1.43	0.121	1.396	1.46	1.475	1.489	1.548	1.528	1.439	1.511	1.455	1.487	0.105	0.108	0.106
10.5	1.419	0.12	1.403	1.461	1.472	1.495	1.549	1.536	1.441	1.507	1.459	1.486	0.105	0.108	0.106
10.75	1.404	0.12	1.407	1.47	1.486	1.503	1.554	1.53	1.452	1.518	1.459	1.493	0.105	0.109	0.106
11	1.431	0.12	1.416	1.475	1.489	1.508	1.564	1.547	1.462	1.524	1.469	1.503	0.105	0.108	0.106

## Sheet: Figure 2
Figure 2 data:
	Values: Absorbance at 340 nm
Column: SDS concentration	Column: A340
	Aβ20-34			Aβ20-34, isoAsp23			Aβ20-34, Asp23Asn
Undiluted & Unheated (Fiber stocks)	0.91	0.734		0.547	0.484		0.484	0.444
0	0.011	0.0075	0.037	0.333	0.4515	0.342	0.2795	0.479	0.4155
0.5	0.0105	0.007	0.006	0.325	0.419	0.533	0.123	0.379	0.4635
1	0.0085	0.0065	0.008	0.286	0.426	0.173	0.3065	0.2905	0.4555
1.5	0.009	0.004	0.009	0.406	0.054	0.0675	0.364	0.2827	0.4885
2	0.009	0.0055	0.008	0.047	0.096	0.213	0.385	0.338	0.435
5	0.009	0.0075	0.008	0.007	0.007	0.0105	0.255	0.4105	0.4

## Sheet: Fig. 4b
Figure 4b data:	Radial intensity values for staggered for visibility of peaks
D Spacing (Å)	Aβ20-34 Radial Intensity	Aβ20-34, isoAsp23 Radial Intensity	Aβ20-34, Asp23Asn Radial Intensity	Aβ 1-42 Radial intensity
41.1363	78.1042	37.375	14.7396	12.3021
38.5681	79.25	38.6979	18.0625	12.0938
36.3022	73.9569	45.0172	23.5862	12.2328
34.2883	84.0417	61.7	32.675	13.0167
32.4864	92.5417	62.0167	36.9667	13.5667
30.8649	98.9758	58.2258	37.3226	13.5
29.398	92.3403	58.4583	37.0069	13.0972
28.0645	83.0809	47.7059	34.625	12.8309
26.8472	71.3571	42.1143	30.1357	12.7571
25.7314	64.7566	43.5329	27.2368	12.8882
24.7049	62.6607	48.4464	26	12.9821
23.7576	60.9943	47.0455	25.1079	13.2898
22.8804	60.1159	48.3659	24.9451	13.6037
22.0662	58.6667	46.7024	24.8809	13.7976
21.3081	56.5833	41.1667	24.1302	14.224
20.6006	55.75	39.9734	23.5266	14.4734
19.939	55.7212	40.6875	23.1779	14.601
19.3187	56.315	40.385	23.13	14.635
18.7361	56.149	40.351	23.1875	14.8317
18.1879	56.0658	39.7719	23.2851	15.0439
17.6711	56.2981	38.3269	23.399	15.149
17.1831	56.9353	37.8276	23.569	15.319
16.7214	58.2982	38.1447	23.9474	15.6316
16.2842	58.9141	39.1523	24.5273	15.9023
15.8696	59.504	42.1048	25.6492	16.2258
15.4756	60.017	46.1568	26.8771	16.3178
15.1011	60.1397	46.6949	27.8088	16.5919
14.7444	59.6288	48.5	28.9394	16.8674
14.4043	58.6944	48.0174	29.9062	17.0556
14.0798	58.058	45.0906	30.1667	17.308
13.7697	57.7059	43.5037	29.7941	17.5441
13.4732	57.6588	42.5608	29.6993	17.7838
13.1894	58.2945	44.6473	30.3801	18.0343
12.9175	58.8878	47.7788	31.3301	18.3878
12.6567	59.8257	47.9803	32.375	18.6908
12.4063	60.2619	49.9851	32.8006	18.9048
12.166	60.0772	49.8611	33.3611	19.1296
11.9348	59.5032	46.6827	33.1314	19.1538
11.7125	58.3198	44.4506	31.4767	19.2267
11.4985	57.7716	43.2284	31.0926	19.1914
11.2922	57.359	41.3032	30.7952	19.3298
11.0933	58.5872	41.1512	31.6889	19.3314
10.9016	62.2722	44.2361	34.2583	19.3472
10.7165	68.4698	53.3269	39.3654	19.5577
10.5376	76.2255	64.1929	47.231	19.7391
10.3649	80.6531	59.5179	51.0332	20.0434
10.1978	82.8737	61.8763	51.7629	20.3196
10.0361	80.4668	58.2347	50.0179	20.5408
9.87964	76.6875	48.775	45.7225	20.645
9.72809	73.085	45.9871	39.5799	20.6443
9.5813	68.7199	46.0393	34.7245	20.5671
9.43896	64.935	47.125	33.1175	20.2025
9.30084	61.7005	45.1792	32.434	19.7783
9.16698	60.1438	43.1748	31.7943	19.1814
9.03688	58.8846	41.762	30.5264	18.5889
8.91064	57.2232	40.3683	29.029	17.9509
8.78791	55.736	39.0374	27.6519	17.3715
8.66871	54.3104	38.2313	26.1479	16.9125
8.55278	53.1875	37.9569	25.1595	16.4569
8.44	52.0215	37.8319	24.5043	16.1142
8.33032	50.9664	37.5546	24.0672	15.8088
8.22357	50.0167	37.5604	23.6875	15.6438
8.11958	49.4738	38.4395	23.373	15.4375
8.0183	49.395	40.126	23.2038	15.3109
7.91963	49.4577	40.7742	23.0968	15.1875
7.82344	49.5692	41.0346	23.1365	15.1135
7.72968	49.446	40.626	23.072	14.972
7.63818	49.3022	39.2257	22.972	14.9142
7.54901	48.8968	37.7956	22.7996	14.8829
7.46191	48.6063	36.8078	22.6455	14.7892
7.37695	48.4197	36.5383	22.4416	14.8029
7.29395	48.307	36.6783	22.3364	14.7169
7.21289	48.3297	37.0163	22.4493	14.7174
7.13378	48.4008	36.9809	22.5286	14.6584
7.0564	48.4417	36.8083	22.525	14.615
6.98077	48.3152	36.6196	22.4946	14.5616
6.90692	48.2726	36.3958	22.5017	14.5035
6.83465	48.4879	36.7138	22.5586	14.4931
6.76392	48.9452	37.3356	22.7894	14.4623
6.69478	49.4819	37.6513	23.1201	14.4556
6.62702	49.869	38.0638	23.4483	14.4638
6.5608	49.8583	37.91	23.5533	14.4333
6.49603	49.6551	37.3877	23.5095	14.4968
6.43244	49.5049	37.4819	23.4671	14.5329
6.37032	49.0901	37.3649	23.1335	14.5124
6.30934	48.6316	36.9161	22.8882	14.5493
6.24971	48.003	36.6175	22.5	14.5663
6.19117	47.4394	36.1133	22.163	14.5714
6.13384	46.9695	35.3413	21.7965	14.5865
6.07765	46.683	34.8616	21.4107	14.6533
6.02252	46.5963	34.6832	21.1134	14.6351
5.96851	46.5431	34.5919	20.8319	14.6609
5.91552	46.5283	34.5938	20.7396	14.6443
5.86352	46.4157	34.6536	20.637	14.6355
5.8125	46.1974	34.886	20.6418	14.6243
5.76244	45.8983	35.2079	20.6468	14.6265
5.71332	45.6431	35.2361	20.6583	14.6472
5.66504	45.4457	35.1214	20.6271	14.6486
5.61766	45.3778	35.0744	20.5632	14.7275
5.5711	45.4677	34.996	20.5161	14.8051
5.52541	45.5917	35.2472	20.5472	14.8972
5.48053	45.6648	35.8925	20.7053	14.9986
5.43651	45.9524	37.0543	21.1535	15.1359
5.39312	46.7048	37.7513	21.855	15.2208
5.35059	47.7302	37.9736	22.8082	15.3942
5.30879	48.3896	38.3417	23.5093	15.4548
5.26759	48.4837	38.0245	23.8451	15.5122
5.22724	48.0168	37.1969	23.7707	15.6153
5.18746	47.2075	36.6748	23.2342	15.6966
5.14838	46.738	36.1343	22.5718	15.6875
5.10987	46.1931	35.3849	21.8676	15.7475
5.07204	45.6997	35.1812	21.5093	15.7936
5.0349	45.1397	34.826	21.2083	15.9105
4.99829	44.8095	34.4345	21.0862	16.1201
4.96222	44.698	34.3426	21.1358	16.533
4.92677	44.8869	34.3643	21.2298	17.2917
4.8919	46.1349	35.0557	21.8973	18.5087
4.85761	51.1887	36.8357	24.4039	20.037
4.82378	67.878	43.6031	32.4988	21.8033
4.79053	98.2425	61.65	50.1587	23.515
4.75777	111.23	84.3091	69.425	25.0625
4.72553	109.015	90.8756	78.6033	25.9953
4.69366	98.9323	87.8693	77.1927	26.1628
4.66237	92.1412	88.9873	74.4224	25.7049
4.63159	86.4683	84.9542	64.9261	24.7946
4.60113	84.8465	88.159	57.9572	23.4715
4.57129	83.6927	94.1743	56.8062	22.1846
4.54175	75.0625	74.4565	51.2545	21.1038
4.5127	66.6689	56.44	44.0422	20.3178
4.48412	60.7193	47.4901	37.5428	19.591
4.45583	56.9647	43.7778	33.2543	18.9957
4.42799	54.0771	39.7841	29.6762	18.5551
4.40062	51.8925	37.0088	26.7018	18.2072
4.37354	51.2784	36.75	25.3088	17.8981
4.34691	51.2881	37.4248	24.8316	17.6589
4.32057	52.0285	39.2025	25.2732	17.5665
4.29467	53.5348	41.9956	26.4576	17.6141
4.26905	55.1711	43.5543	27.6434	18.0553
4.24388	56.8924	42.8766	28.3101	18.0791
4.21898	57.763	39.866	27.742	17.867
4.19439	57.5438	37.0698	26.6427	17.4125
4.17018	55.9744	35.9221	25.7807	17.3945
4.1463	54.2304	36.6794	25.548	17.4196
4.12279	53.9375	39.0906	26.0677	17.4146
4.09943	54.71	41.31	26.949	17.444
4.07647	55.0289	41.8088	27.5817	17.4422
4.05389	53.6222	40.786	27.4309	17.3911
4.03149	51.2754	40.081	26.6904	17.3672
4.00946	49.6586	40.2902	26.0984	17.3554
3.9876	48.8702	40.5461	25.7885	17.3279
3.96607	48.499	40.6027	25.5514	17.2975
3.94483	48.1528	39.8352	25.1778	17.2843
3.92384	48.0175	39.1877	24.7325	17.215
3.90313	48.2227	39.6875	24.6572	17.1191
3.88275	48.7838	40.9142	25.0867	17.0876
3.86253	49.671	42.3875	25.8931	16.9108
3.84253	50.3676	44.1185	26.7509	16.7028
3.8228	50.3966	44.6447	27.1682	16.5075
3.8034	49.8444	43.2113	27.1457	16.3552
3.78417	48.944	40.9215	26.6652	16.1976
3.76514	48.088	38.9056	25.8713	16.0713
3.74635	47.4119	37.8498	25.17	15.8633
3.72779	46.8293	37.3441	24.5175	15.667
3.70948	46.4115	37.2352	24.0677	15.5069
3.6914	45.9903	36.537	23.5009	15.3266
3.67353	45.5659	35.1742	22.907	15.1255
3.65577	45.014	34.0385	22.2649	15.014
3.63836	44.048	33.7543	21.4572	14.881
3.62108	43.2908	34.9992	21.0102	14.7645
3.60399	42.8459	36.4946	20.8808	14.5771
3.58711	43.1781	37.673	21.3527	14.4692
3.57036	44.0583	38.1108	22.1367	14.335
3.55391	44.6229	37.4121	22.634	14.1485
3.53759	45.2635	36.9755	23.0211	13.9535
3.52147	44.9452	35.9803	22.6986	13.7688
3.50555	44.2399	34.823	22.1938	13.6065
3.48974	43.0855	33.4862	21.5497	13.5228
3.47412	41.898	32.5527	20.8469	13.3818
3.45872	41.242	32.1995	20.5032	13.2075
3.44341	40.4264	31.7851	19.9615	13.0142
3.4284	39.8822	31.7788	19.5962	12.9423
3.4134	39.2933	31.9888	19.0906	12.7043
3.39868	38.826	32.2949	18.5498	12.732
3.38405	38.6857	32.7643	18.3476	13.0024
3.36963	38.5519	32.5747	18.1201	13.1891
3.3553	38.6728	32.5201	18.1242	12.74
3.34125	38.6464	32.0866	18.0534	11.9337
3.32719	38.6169	31.7193	17.921	11.7339
3.31342	38.4601	31.3117	17.805	11.5761
3.29975	38.0095	30.4992	17.4574	11.4337
3.28613	37.7538	29.9538	17.1523	11.2424
3.27271	37.7294	29.7919	16.6242	11.0301
3.25947	37.9624	29.7117	16.0552	10.8804
3.24632	37.7817	29.6503	15.4675	10.7523
3.23335	36.6733	29.49	14.9195	10.6518
3.22045	35.4642	28.862	14.5061	10.5236
3.20774	34.6409	28.5334	14.1536	10.3754
3.19509	34.2987	28.8952	13.9865	10.2687
3.18262	34.1495	29.529	13.8787	10.163
3.17023	34.1347	30.1801	13.8802	10.0536
3.15802	34.2077	30.4464	13.9162	9.94789
3.14598	34.2883	30.4104	13.9942	9.89451
3.13398	34.3372	30.1126	14.1083	9.85174
3.12207	34.2884	29.3429	14.2094	9.77876
3.11035	34.1987	28.5549	14.3324	9.69075
3.09868	34.1012	28.0043	14.4075	9.59754
3.08717	34.0637	27.6913	14.4219	9.48424
3.07574	34.1376	27.4635	14.3589	9.26264
3.06446	34.1889	27.3321	14.1795	9.05305
3.05327	34.0796	27.2332	13.9225	8.90014
3.04222	33.7214	27.0265	13.6454	8.78653
3.03125	33.2423	26.8104	13.3483	8.6559
3.02033	32.762	26.6257	13.0749	8.5459
3.00958	32.2287	26.4456	12.7858	8.41598
2.99898	31.742	26.4184	12.514	8.31618
2.98833	31.2457	26.43	12.2064	8.19143
2.97785	30.884	26.4764	11.9451	8.10139
2.96754	30.6226	26.553	11.6983	7.98278
2.95726	30.4511	26.5435	11.4898	7.87636
2.94708	30.3525	26.4339	11.3671	7.76852
2.93701	30.1842	26.1724	11.3144	7.67382
2.92702	30.0547	25.9372	11.2689	7.58784
2.91716	29.8671	25.7283	11.2342	7.5375
2.90728	29.6543	25.5923	11.1653	7.4332
2.89763	29.4902	25.5898	11.0729	7.37109
2.88796	29.4044	25.6585	10.9399	7.29235
2.87842	29.433	25.771	10.889	7.24554
2.86897	29.604	25.8211	10.8579	7.19509
2.85963	30.0681	25.8261	10.8922	7.16468
2.85032	31.2912	26.0052	10.9903	7.13982
2.84112	34.7011	27.5168	11.0355	7.15214
2.83203	41.2154	31.4913	11.1244	7.26238
2.82298	49.7565	34.851	11.138	7.70207
2.81398	55.2847	38.464	11.1211	8.63613
2.80516	52.1304	41.0416	11.0927	8.98913
2.79637	42.6289	35.0084	11.0142	9.19265
2.7876	34.4331	27.92	10.95	8.67313
2.77898	31.1842	25.6753	10.8108	8.10506
2.77034	30.2412	24.9227	10.6972	6.85302
2.7619	29.8329	24.4672	10.5588	6.65656
2.75343	29.5696	24.1841	10.4316	6.28571
2.74511	29.3346	24.0282	10.2857	6.14599
2.73682	29.1137	23.9196	10.142	6.05402
2.72856	28.8666	23.8394	9.9843	5.98672
2.72044	28.6278	23.7123	9.85247	5.91605
2.7124	28.3604	23.5512	9.73415	5.86829
2.70437	28.0823	23.3976	9.60122	5.75793
2.69646	27.7859	23.2804	9.50547	5.64599
2.68852	27.5036	23.3243	9.39976	5.55193
2.68072	27.2018	23.4695	9.31463	5.46829
2.67303	26.9935	23.6667	9.23122	5.37735
2.66532	26.8052	23.8825	9.1247	5.30096
2.65772	26.6959	24.0337	9.09075	5.2482
2.65017	26.6805	24.1373	9.07068	5.16706
2.64263	26.713	24.1527	9.07697	5.09785
2.63525	26.7933	24.1878	9.12915	5.02962
2.62792	26.8715	24.1782	9.17535	4.9485
2.6206	26.9271	24.1291	9.19097	4.90046
2.61329	26.9034	23.9766	9.18501	4.84075
2.60617	26.8543	23.7316	9.13566	4.75059
2.59907	26.7387	23.4683	9.07014	4.694
2.59197	26.6723	23.1352	8.9536	4.60035
2.58495	26.6	22.8307	8.83068	4.55795
2.57795	26.5507	22.5732	8.68433	4.48675
2.57107	26.4502	22.3335	8.57265	4.41876
2.56418	26.3582	22.1771	8.45628	4.36771
2.5574	26.2574	22.0602	8.33544	4.30734
2.55073	26.1109	22.0011	8.20383	4.22973
2.54395	25.9334	21.9746	8.02144	4.16986
2.53732	25.7302	21.9692	7.87665	4.11399
2.53076	25.5256	21.9556	7.77111	4.05444
2.5242	25.3226	21.9359	7.64569	3.9983
2.51775	25.1327	21.9146	7.5457	3.93998
2.51124	24.9994	21.8562	7.46792	3.8927
2.50489	24.8946	21.7969	7.41157	3.86736
2.49855	24.8167	21.7441	7.34247	3.80215
2.49224	24.7711	21.7015	7.32934	3.754
2.48604	24.7479	21.7227	7.3062	3.71744
2.47982	24.7141	21.7865	7.29031	3.65741
2.47367	24.7062	21.8945	7.26461	3.63691
2.4676	24.6658	22.0299	7.26359	3.59837
2.46159	24.6149	22.1245	7.23358	3.54025
2.45556	24.6052	22.176	7.20877	3.48626
2.44965	24.571	22.1572	7.16648	3.4405
2.44367	24.5224	21.9737	7.12068	3.27778
2.43777	24.5784	21.8918	7.19989	3.1131

## Sheet: Supp. Fig. 1
Supplementary Figure 1 data:
Values: Percentage PCMT1 methylation (normalized to the highest and lowest levels of pmols L-isoAsp methylated)
Aβ20-34 fibers	Aβ20-34 peptide	Aβ20-34, isoAsp23 fibers	Aβ20-34, isoAsp23 peptide
0.595898	0.185641	33.0547	100.719
0.209233	-0.0451256	34.8333	97.663
0.21641	0.412308	33.1904	100.462

## Sheet: Supp. 2a
Supplementary Figure 2a (Radial profile):
D Spacing (Å)	Unseeded Aβ20-34 Radial Intensity	Aβ20-34 seeded Aβ20-34 Radial Intensity	Aβ20-34, isoAsp23 seeded Aβ20-34 Radial Intensity	Aβ20-34, Asp23Asn seeded Aβ20-34 Radial Intensity
41.1363	110.562	144.573	185.344	222.156
38.5681	114.667	158.677	198.865	236.458
36.3022	118	165.414	205.155	246.767
34.2883	128.625	177.008	216.492	260.033
32.4864	125.933	179.117	216.45	262.55
30.8649	124.71	182.992	219.202	265.29
29.398	122.118	180.167	219.924	266.076
28.0645	118.412	176.147	216.772	261.309
26.8472	111.914	168.979	210.229	257.079
25.7314	104.822	160.934	203.066	250.092
24.7049	99.9048	154.702	197.619	244.077
23.7576	93.2841	146.568	190.938	235.074
22.8804	88.4817	141.073	185.463	230.78
22.0662	87.2559	139.429	184.167	229.631
21.3081	85.6094	138.917	183.927	229.896
20.6006	84.4255	139.681	185.16	231.138
19.939	83.0481	140.034	185.99	232.514
19.3187	82.22	141.18	187.725	234.58
18.7361	81.6827	141.88	189.24	236.707
18.1879	83.1623	145.294	192.908	241.154
17.6711	85.1298	149.885	197.635	246.202
17.1831	85.4353	152.047	199.547	249.207
16.7214	86.5351	154.671	202.171	251.434
16.2842	87.8945	155.445	202.68	251.492
15.8696	89.6976	156.988	204.387	252.512
15.4756	89.75	156.335	204.03	251.826
15.1011	88.5882	154.279	201.695	249.357
14.7444	88.4848	153.629	201.174	248.189
14.4043	87.9896	153.09	200.438	246.712
14.0798	87.837	153.623	200.478	246.543
13.7697	86.6765	152.552	200.11	246.265
13.4732	86.6993	152	199.503	246.412
13.1894	87.9726	152.897	200.586	247.459
12.9175	88.4808	152.538	200.269	247.308
12.6567	88.9967	153.888	202.335	248.809
12.4063	89.7411	154.574	202.952	249.554
12.166	89.6482	153.975	203.392	249.664
11.9348	88.641	154.51	204.087	250.673
11.7125	86.9331	153.875	204.602	250.651
11.4985	87.4537	159.099	209.411	253.528
11.2922	88.0372	163.125	211.059	258.056
11.0933	93.3576	169.326	216.578	263.898
10.9016	104.892	175.964	222.061	269.372
10.7165	110.591	181.445	225.404	272.929
10.5376	115.688	190.927	232.057	280.09
10.3649	119.911	193.551	233.296	282.452
10.1978	129.196	197.379	236.554	285.892
10.0361	128.025	194.921	234.758	282.658
9.87964	121.338	190.89	231.925	279.97
9.72809	112.446	185.521	228.072	275.608
9.5813	107.667	178.074	221.822	268.41
9.43896	104.835	172.498	217.657	263.49
9.30084	98.3302	165.413	210.866	258.573
9.16698	91.1283	159.98	206.166	254.301
9.03688	87.4399	155.469	202.644	250.447
8.91064	84.7746	149.734	197.886	244.391
8.78791	82.736	144.065	193.586	241.04
8.66871	79.8042	139.646	188.785	237.652
8.55278	76.75	136.172	185.912	234.765
8.44	74.4634	133.056	183.205	232.558
8.33032	72.9097	130.492	180.931	230.492
8.22357	71.4729	128.129	178.919	228.371
8.11958	70.2883	126.22	177.014	226.659
8.0183	69.7227	125.326	176.097	225.681
7.91963	69.4456	124.732	175.321	224.97
7.82344	69.1346	124.271	174.771	224.204
7.72968	68.794	123.602	174.062	223.478
7.63818	68.7183	123.164	173.509	222.931
7.54901	68.5734	122.998	173.187	222.637
7.46191	67.9272	122.813	173.076	222.491
7.37695	67.4252	122.807	173.113	222.376
7.29395	67.3824	122.892	172.987	222.239
7.21289	67.3587	122.763	172.694	222.147
7.13378	67.1775	122.599	172.662	222.048
7.0564	66.9717	122.795	172.63	222.117
6.98077	67.1286	123.241	173.04	222.435
6.90692	67.6649	123.885	173.54	223.017
6.83465	68.3103	124.441	173.952	223.441
6.76392	68.7363	125.11	174.378	223.808
6.69478	68.7401	125.243	174.533	223.883
6.62702	69.1379	125.514	174.747	224.266
6.5608	69.6883	125.838	174.815	224.253
6.49603	69.8702	125.796	174.533	223.78
6.43244	69.4737	125.317	174.143	223.375
6.37032	68.2593	124.379	173.071	222.234
6.30934	67.5543	123.618	172.518	221.62
6.24971	66.5813	122.604	171.733	220.858
6.19117	65.6662	121.817	171.037	220.216
6.13384	64.782	120.979	170.468	219.681
6.07765	64.3378	120.615	170.018	219.342
6.02252	64.0078	120.567	170.043	219.247
5.96851	63.5991	120.468	169.862	219.129
5.91552	63.3914	120.374	169.735	219.134
5.86352	63.1054	120.006	169.235	218.739
5.8125	62.7997	119.459	168.753	218.192
5.76244	62.3052	118.826	168.195	217.686
5.71332	61.9736	118.358	167.935	217.458
5.66504	61.7971	118.141	167.599	217.177
5.61766	61.6264	117.857	167.403	217.101
5.5711	61.5605	117.866	167.319	216.927
5.52541	61.6653	118.358	167.532	217.301
5.48053	62.2835	119.18	168.081	217.703
5.43651	63.5707	120.285	168.833	218.211
5.39312	64.7234	120.976	169.215	218.438
5.35059	65.1071	121.631	169.611	218.706
5.30879	65.379	122.273	170.04	219.011
5.26759	66.1508	123.064	170.523	219.455
5.22724	66.5155	123.543	170.861	219.617
5.18746	65.3544	122.992	170.501	219.322
5.14838	63.8856	122.379	170.053	218.935
5.10987	62.7141	121.535	169.408	218.311
5.07204	61.9458	121.011	169.177	217.946
5.0349	61.2708	120.565	168.614	217.571
4.99829	60.7536	120.345	168.546	217.501
4.96222	60.7335	120.959	169.486	218.369
4.92677	62.4071	123.429	172.608	221.424
4.8919	70.6386	132.651	184.907	232.712
4.85761	93.625	158.425	208.189	259.642
4.82378	111.799	190.381	229.22	281.123
4.79053	125.761	209.454	250.542	301.501
4.75777	142.923	218.794	260.018	310.892
4.72553	152.208	227.001	267.594	317.333
4.69366	148.263	227.399	266.841	315.755
4.66237	145.13	223.907	264.324	312.495
4.63159	141.921	220.009	260.289	307.979
4.60113	135.606	213.095	254.125	301.346
4.57129	132.946	209.962	252.165	299.402
4.54175	120.22	204.011	246.734	292.557
4.5127	106.859	196.353	238.517	281.998
4.48412	92.8278	179.712	225.523	266.355
4.45583	84.2628	165.633	212.133	255.226
4.42799	79.0716	155.509	202.168	247.784
4.40062	75.1162	148.657	195.265	241.635
4.37354	73.6964	145.38	191.712	238.266
4.34691	73.7511	143.909	189.571	236.399
4.32057	75.5633	145.074	190.17	236.932
4.29467	78.2717	148.28	192.607	239.491
4.26905	80.6342	152.004	195.974	243.131
4.24388	82.7785	156.58	200.319	247.918
4.21898	83.768	160.197	203.459	251.745
4.19439	83.7812	162.379	205.326	254.036
4.17018	82.7971	162.246	205.279	253.891
4.1463	80.9274	159.779	203.12	251.195
4.12279	79.2354	156.418	199.751	247.457
4.09943	78.267	153.034	196.18	243.751
4.07647	77.9353	150.381	193.161	240.685
4.05389	76.8248	147.673	190.647	238.366
4.03149	74.3018	144.944	188.5	236.231
4.00946	71.3343	142.686	186.735	234.592
3.9876	68.8712	141.046	185.541	233.65
3.96607	67.4981	139.918	184.735	233.145
3.94483	67.0139	139.523	184.365	233.045
3.92384	67.1196	139.739	184.266	232.952
3.90313	67.709	140.23	184.575	232.925
3.88275	68.4726	140.557	184.542	232.768
3.86253	69.2593	140.52	184.024	231.932
3.84253	69.9407	140.265	183.347	230.815
3.8228	70.1024	139.471	182.325	229.524
3.8034	69.6052	138.405	181.228	228.218
3.78417	68.3339	137.307	180.249	227.21
3.76514	66.8787	136.215	179.249	226.335
3.74635	65.7248	135.599	178.73	226.009
3.72779	64.4668	134.781	177.969	225.486
3.70948	63.3967	134.268	177.602	225.279
3.6914	62.4199	133.335	176.826	224.799
3.67353	61.4937	132.171	175.857	223.919
3.65577	60.4799	130.826	174.783	222.886
3.63836	58.9777	128.554	172.705	220.981
3.62108	57.909	126.836	171.093	219.246
3.60399	57.2366	124.682	169.108	217.301
3.58711	57.3981	123.497	167.872	215.981
3.57036	58.3675	123.33	167.221	215.262
3.55391	58.9855	122.647	166.181	214.181
3.53759	59.7297	123.025	166.317	214.09
3.52147	59.2466	122.277	165.515	213.375
3.50555	58.4992	121.95	165.185	213.117
3.48974	56.9691	121.103	164.596	212.566
3.47412	54.9371	119.602	163.489	211.764
3.45872	53.3285	118.779	163.063	211.46
3.44341	51.5569	116.733	161.521	210.193
3.4284	50.5208	115.64	160.73	209.528
3.4134	49.5184	114.22	159.642	208.493
3.39868	48.5694	112.931	158.426	207.359
3.38405	48.2262	112.275	157.983	206.729
3.36963	47.8466	111.25	156.812	205.671
3.3553	47.787	110.769	156.253	204.988
3.34125	47.6092	109.81	155.258	203.952
3.32719	47.2443	108.869	154.306	202.909
3.31342	46.9955	107.758	153.376	202.011
3.29975	46.7445	106.347	152.044	200.845
3.28613	46.8591	105.233	151.052	199.939
3.27271	46.0577	103.86	149.972	198.773
3.25947	45.0874	102.585	148.966	197.956
3.24632	44.6012	101.671	148.157	197.117
3.23335	44.0161	100.802	147.435	196.449
3.22045	42.5518	100.375	147.009	196.059
3.20774	40.5616	99.776	146.443	195.585
3.19509	39.5457	99.5973	146.284	195.445
3.18262	39.1607	99.4308	146.065	195.157
3.17023	39.0156	99.3586	145.87	195.002
3.15802	39.0755	99.3149	145.691	194.825
3.14598	39.1149	99.065	145.547	194.599
3.13398	39.0523	98.976	145.426	194.354
3.12207	38.9078	98.8119	145.17	194.139
3.11035	38.8822	98.6785	145.038	193.957
3.09868	38.9126	98.5462	144.743	193.598
3.08717	38.8317	98.3202	144.491	193.359
3.07574	38.7121	98.2339	144.348	193.05
3.06446	38.4426	97.8801	143.954	192.632
3.05327	38.2709	97.5999	143.508	192.216
3.04222	37.8553	96.7901	142.847	191.474
3.03125	36.9747	95.7851	142.017	190.648
3.02033	35.9668	94.6575	141.044	189.765
3.00958	34.9635	93.312	139.925	188.757
2.99898	34.0287	92.1845	138.999	187.84
2.98833	33.1564	91.11	138.007	186.991
2.97785	32.4729	90.2222	137.219	186.232
2.96754	31.938	89.522	136.647	185.599
2.95726	31.4721	88.8682	135.952	185.039
2.94708	31.1554	88.3995	135.569	184.561
2.93701	30.8656	87.8324	135.057	184.05
2.92702	30.5703	87.3926	134.646	183.66
2.91716	30.2658	86.9224	134.201	183.197
2.90728	29.8919	86.3884	133.8	182.81
2.89763	29.6504	86.1589	133.509	182.57
2.88796	29.4836	85.8019	133.144	182.217
2.87842	29.6275	85.6333	133.008	182.07
2.86897	30.2222	85.4935	132.8	181.939
2.85963	32.1594	85.5	132.789	181.87
2.85032	37.9794	85.6218	132.818	181.894
2.84112	47.8961	85.7346	132.824	181.946
2.83203	56.9827	85.9548	133.003	182.094
2.82298	63.0253	86.149	133.112	182.207
2.81398	66.8567	86.4103	133.249	182.377
2.80516	66.2666	86.5454	133.41	182.451
2.79637	57.7184	86.683	133.486	182.578
2.7876	44.2638	86.895	133.67	182.781
2.77898	34.9222	86.881	133.611	182.713
2.77034	31.4259	86.8662	133.64	182.748
2.7619	30.2321	86.6844	133.519	182.595
2.75343	29.6564	86.4914	133.307	182.381
2.74511	29.2036	86.2249	133.065	182.147
2.73682	28.6928	85.7312	132.685	181.742
2.72856	28.1926	85.3418	132.33	181.461
2.72044	27.6932	84.7907	131.922	181.039
2.7124	27.1902	84.2226	131.502	180.629
2.70437	26.6689	83.6951	130.975	180.188
2.69646	26.0633	83.0201	130.431	179.681
2.68852	25.5079	82.4523	129.943	179.191
2.68072	24.9896	81.847	129.445	178.684
2.67303	24.5557	81.3392	128.969	178.232
2.66532	24.2248	80.8831	128.577	177.83
2.65772	23.991	80.5367	128.204	177.466
2.65017	23.9036	80.2856	127.92	177.211
2.64263	23.9051	80.0788	127.677	176.94
2.63525	23.9976	79.9923	127.562	176.817
2.62792	24.0689	79.8611	127.451	176.701
2.6206	24.158	79.8357	127.35	176.628
2.61329	24.1616	79.7875	127.264	176.506
2.60617	24.0758	79.7334	127.212	176.492
2.59907	23.9587	79.7031	127.188	176.466
2.59197	23.7981	79.6276	127.086	176.447
2.58495	23.6278	79.5449	127.037	176.345
2.57795	23.5098	79.4263	126.888	176.219
2.57107	23.3507	79.2363	126.697	176.028
2.56418	23.1771	79.0544	126.49	175.845
2.5574	22.9146	78.7466	126.218	175.568
2.55073	22.6273	78.3987	125.934	175.287
2.54395	22.3109	77.9921	125.576	174.896
2.53732	21.9224	77.5688	125.251	174.57
2.53076	21.5544	77.1761	124.869	174.268
2.5242	21.1672	76.7704	124.561	173.912
2.51775	20.8579	76.5006	124.272	173.645
2.51124	20.5664	76.1416	123.931	173.384
2.50489	20.3139	75.8657	123.71	173.12
2.49855	20.171	75.6527	123.53	172.922
2.49224	20.0668	75.4566	123.332	172.747
2.48604	19.989	75.3309	123.189	172.62
2.47982	19.933	75.1901	123.009	172.455
2.47367	19.8815	75.0671	122.902	172.297
2.4676	19.8174	74.9087	122.797	172.197
2.46159	19.7436	74.8114	122.665	172.083
2.45556	19.6728	74.7315	122.575	171.988
2.44965	19.6261	74.6283	122.49	171.891
2.44367	19.0315	73.8531	121.693	171.193
2.43777	19.0386	73.7637	121.665	171.166

## Sheet: Supp. 2b
Supplementary Figure 2b: Amyloid-beta 1-40 aggregation
	Values: Thioflavin T fluorescence with excitation at 440 and emission at 482.
Time (h)	Amyloid-β (1-40)			IsoAsp 23 Amyloid-β (1-40)			Buffer background
0	0.7058	0.6721	0.7303	0.7907	0.7944	0.7618	0.1604	0.1681	0.1705
0.0833333	0.5609	0.5697	0.583	0.622	0.6336	0.6555	0.1435	0.1551	0.149
0.166667	0.5269	0.516	0.5133	0.5825	0.5656	0.5669	0.1352	0.1558	0.1429
0.25	0.5037	0.4945	0.508	0.5586	0.5902	0.5448	0.1402	0.1398	0.1434
0.333333	0.5034	0.4779	0.4765	0.5677	0.5485	0.5788	0.1456	0.1458	0.1511
0.416667	0.5049	0.4913	0.4899	0.6042	0.5879	0.5948	0.1532	0.1422	0.1406
0.5	0.4841	0.4847	0.4996	0.6317	0.5948	0.5912	0.1398	0.1398	0.1481
0.583333	0.5081	0.525	0.516	0.7155	0.6294	0.6095	0.1468	0.1335	0.1349
0.666667	0.4857	0.5411	0.503	0.7966	0.6486	0.6326	0.1434	0.1391	0.1413
0.75	0.5644	0.4706	0.5392	0.8576	0.727	0.6674	0.1369	0.1484	0.1301
0.833333	0.6128	0.5914	0.4966	0.8556	0.794	0.6913	0.1494	0.1405	0.1451
0.916667	0.6156	0.5644	0.5708	0.8407	0.8483	0.7167	0.1418	0.1438	0.1366
1	0.6095	0.5267	0.5494	0.895	0.8557	0.7297	0.1547	0.1411	0.1452
1.08333	0.5679	0.6174	0.5861	0.897	0.9112	0.7689	0.1483	0.1404	0.1303
1.16667	0.6214	0.5553	0.5735	0.918	0.9479	0.7802	0.1417	0.1395	0.1507
1.25	0.6461	0.6311	0.6943	0.9989	0.9314	0.8176	0.1369	0.137	0.1476
1.33333	0.6576	0.6403	0.6461	1.063	0.9125	0.9201	0.1501	0.1392	0.1465
1.41667	0.6631	0.7073	0.6812	1.091	0.8666	1.378	0.1447	0.1437	0.1498
1.5	0.7889	0.7373	0.7186	1.101	0.8055	1.825	0.1431	0.14	0.133
1.58333	0.7274	0.7928	0.7421	1.251	1.265	2.267	0.1547	0.1428	0.1471
1.66667	0.8202	0.8306	0.82	1.303	1.674	2.535	0.1398	0.1372	0.1502
1.75	0.9034	0.8577	0.9047	1.301	2.077	3.195	0.1503	0.1544	0.1435
1.83333	0.8425	0.9446	0.9562	1.309	2.507	4.407	0.1477	0.1418	0.1466
1.91676	1.012	0.9948	0.9771	1.379	3.195	5.751	0.1511	0.1504	0.147
2.00009	1.038	1.026	1.027	1.671	4.283	7.283	0.1371	0.1431	0.1405
2.08342	1.08	1.083	1.046	2.202	5.477	9.089	0.1568	0.1506	0.1467
2.16675	1.13	1.133	1.125	3.091	7.054	10.73	0.1407	0.1524	0.1511
2.25008	1.19	1.121	1.095	4.062	8.635	12.44	0.1338	0.1306	0.1525
2.33341	1.175	1.156	1.165	5.188	10.17	14.13	0.1448	0.1356	0.1331
2.41675	1.25	1.199	1.178	6.526	11.68	15.24	0.1501	0.1434	0.1479
2.50008	1.253	1.207	1.192	7.76	13.09	16.08	0.1475	0.1422	0.1493
2.58341	1.257	1.213	1.153	9.153	14.65	18.44	0.1374	0.1519	0.145
2.66675	1.266	1.194	1.228	10.53	15.12	29.68	0.1418	0.1425	0.1464
2.75008	1.3	1.246	1.226	12.01	13.77	46.78	0.1414	0.1405	0.1317
2.83341	1.304	1.25	1.308	13.39	11.33	36.06	0.1544	0.1407	0.1507
2.91675	1.252	1.256	1.256	14.42	15.01	52.37	0.1496	0.1405	0.1373
3.00008	1.266	1.285	1.319	15.38	15.81	48.73	0.1498	0.141	0.144
3.08341	1.296	1.258	1.342	20.96	32.7	45.98	0.1451	0.1464	0.1423
3.16674	1.3	1.264	1.323	25.9	35.82	57.53	0.1666	0.1423	0.1382
3.25008	1.291	1.359	1.313	38.6	32.27	48.78	0.146	0.1282	0.1567
3.33341	1.332	1.26	1.331	34.93	31.45	51.22	0.1334	0.1439	0.1498
3.41674	1.344	1.311	1.398	33.38	34.73	58.46	0.1509	0.1314	0.146
3.50008	1.343	1.397	1.45	38.64	36.2	57.98	0.1375	0.1323	0.1533
3.58341	1.357	1.45	1.499	42.44	34.3	62.08	0.141	0.1486	0.1475
3.66674	1.423	1.508	1.693	31.39	36.5	62.59	0.14	0.1468	0.1385
3.75008	1.493	1.61	1.852	36.02	34.04	63.85	0.1457	0.1372	0.1351
3.83342	1.501	1.861	2.014	33.18	35.26	62.77	0.1492	0.1518	0.1399
3.91674	1.685	1.668	2.268	46.08	34.97	63.08	0.1397	0.1335	0.1443
4.00008	1.861	1.663	2.404	47.01	36.31	62.55	0.1549	0.1431	0.1496
4.08342	1.739	1.726	2.742	40.89	35.61	58.23	0.1473	0.137	0.133
4.16675	1.649	1.793	3.049	37.42	36.17	55.92	0.1438	0.15	0.1442
4.25008	2.454	2.696	3.492	47.8	38.16	51.86	0.1481	0.1583	0.1467
4.33354	3.742	6.385	3.908	41.37	37.22	52.83	0.1449	0.1455	0.1357
4.41677	5.559	25.71	18.51	42.67	34.86	51.43	0.1479	0.1354	0.147
4.50012	10.01	16.41	7.325	40.46	34.54	50.98	0.1484	0.143	0.1357
4.58345	36.79	27.57	17.04	45.77	35.83	47.77	0.1464	0.1433	0.1323
4.66678	10.96	36.04	16.91	43.4	35.41	46.11	0.1449	0.1455	0.129
4.75012	41.03	27.58	16.78	43.7	35.29	46.1	0.1398	0.1245	0.147
4.83345	51.9	36.84	17.13	40.44	34.84	46.14	0.1393	0.1335	0.1482
4.91678	47.38	38.99	16.41	46.38	31.87	44.57	0.144	0.1398	0.1309
5.00011	56.2	26.08	16.32	43.62	34.14	41.96	0.1543	0.1524	0.1345
5.08345	53.36	40.59	16.9	40.76	34.2	43.6	0.1475	0.1538	0.1286
5.16678	52.24	26.08	17.08	44.36	33.16	41.12	0.1456	0.1552	0.1312
5.25011	53.5	39.98	17.3	35.65	32.87	37.03	0.143	0.151	0.153
5.33345	55.32	31.36	17.37	38.92	33.7	41.11	0.1467	0.1454	0.1515
5.41678	57.73	26.97	17.65	34.33	32.92	34.51	0.1433	0.1354	0.1429
5.50011	61.16	43.12	18.04	35.46	33.38	41.19	0.1519	0.149	0.1378
5.58345	53.72	35.64	18.03	43.96	33.89	39.35	0.1572	0.1297	0.1296
5.66678	56.11	39.58	17.99	42.89	29.09	39.62	0.1446	0.1429	0.1495
5.75011	59.06	42.02	17.84	44.23	27.47	32.64	0.153	0.1394	0.1432
5.83344	57.28	40.48	17.69	44.18	31	29.31	0.1502	0.1407	0.1437
5.91678	55.62	40.76	17.46	35.62	29.52	32.86	0.1378	0.147	0.1547
6.00011	60.76	32.26	17.45	35.95	29.91	32.35	0.132	0.1471	0.1402
6.08344	54.69	36.89	17.74	39.44	29.85	27.9	0.1377	0.1487	0.1248
6.16679	56.9	42.49	17.78	33.88	28.56	28.45	0.1384	0.152	0.1406
6.25011	58.06	31.84	18.05	40.47	28	28.66	0.1358	0.1389	0.1419
6.33344	63.02	31.75	18.01	31.51	28.17	25.9	0.1476	0.1373	0.1387
6.41679	60.34	38.22	17.87	39.01	28.69	29	0.145	0.1415	0.1374
6.50012	61.15	43.46	17.92	29.83	27.31	29.09	0.1426	0.1333	0.1413
6.58344	60.24	46.39	18.44	32.37	26.26	27.48	0.1424	0.1396	0.1405
6.66678	56.32	33.88	18.8	38.41	31.56	27.95	0.1345	0.1338	0.1427
6.75012	63.49	40.21	18.57	31.13	29.53	28.08	0.1471	0.1522	0.1354
6.83345	60.55	42.91	18.8	31.11	27.18	32.85	0.1543	0.1502	0.1577
6.91678	61.54	42	18.89	31.2	27.85	29.62	0.1439	0.1394	0.1461
7.00012	57.26	50.34	17.98	34.22	30.08	28.42	0.1422	0.1407	0.1393
7.08345	57.3	36.64	18.07	33.28	22.34	30.12	0.1493	0.1493	0.1377
7.16678	60.45	44.79	18.77	35.04	25.2	29.68	0.1468	0.1445	0.136
7.25012	66.6	44.18	16.53	31.99	25.85	34.87	0.1481	0.1519	0.1346
7.33345	64.12	41.61	52.36	31.85	27.15	35.59	0.1419	0.1505	0.1376
7.41678	65.39	45.35	45.64	29.84	19.79	29.2	0.152	0.1456	0.136
7.50011	67.3	41	48.6	31.78	26.44	31.11	0.1515	0.1366	0.1291
7.58345	61.89	40.48	44.99	30.14	25.72	29.89	0.1535	0.146	0.1395
